# Supplementary material for: QTL mapping of seedling tolerance to exposure to low temperature in the maize IBM RIL population
Source: PLoS One. 2021 Jul 9;16(7):e0254437. doi: 10.1371/journal.pone.0254437 (PMC8270210; doi:10.1371/journal.pone.0254437)
Supplement: S1 Table — (XLSX) [file pone.0254437.s001.xlsx]

## Sheet: Table S1
S1 Table. Phenotypic and genotypic data for Syn4 IBM RIL Lines
																Markers	p-phi056	p-umc1354	p-tub1	p-dmt103	p-umc1177	p-umc1566	p-bnl5.62	p-csu896	p-mmpP2A09	AY110314_SNP	p-umc94	p-LIM179	p-mmpP4F02	p-cdo1081	p-asg31	p-G22D-03	AY110401_SNP	p-php20537	p-ufg99F-217-C12	p-ufg99F-217-G12	p-ufg99F-217-E06	p-ufg99F-217-H07	p-umc1363	p-umc1071	p-umc1269	p-umc2012	p-umc1977	p-umc1948	p-php20603	p-umc1685	p-mmpP6H06	p-umc1160	p-umc2224
																Chromosome	1	1	1	1	1	1	1	1	1	1	1	1	1	1	1	1	1	1	1	1	1	1	1	1	1	1	1	1	1	1	1	1	1
																Location, cM	-2.3	0	2.5	10.5	10.5	16.5	22.8	24.3	26.1	31.1	40.3	48.7	57.8	59.5	66.9	67.7	68.3	71.1	73.3	73.7	74.5	76.1	83.7	85.2	86.3	87.4	89.2	91.5	91.7	103	103.2	108.3	110.9
Line ID	Proportion of Green Tissue rep 1	Proportion of Green Tissue rep 2	Proportion of Green Tissue rep 3	Proportion of Green Tissue Average	Visual Score rep 1	Visual Score rep 2	Visual Score rep 3	Visual Score Average	Absorbance at 663nm rep 1	Absorbance at 663nm rep 2	Absorbance at 663nm rep 3	Absorbance at 663nm Average	Absorbance at 645nm rep 1	Absorbance at 645nm rep 2	Absorbance at 645nm rep3	Absorbance at 645nm Average
MO003	99.2	100	100	99.7333	3	3	3	3	0.770677	0.914359	0.862678	0.849238	0.47202	0.482021	0.530228	0.494756	A	A	-	-	A	A	A	A	A	A	A	A	B	B	A	A	A	A	A	A	A	A	A	A	A	A	A	A	A	A	A	A	A
MO005	91.4	94.7	95.2	93.7667	2	2	2	2	0.520071	0.763864	0.589549	0.624495	0.380214	0.489358	0.436449	0.435341	B	B	B	B	B	B	-	B	B	B	-	B	B	B	B	-	B	-	B	B	B	B	B	B	B	B	B	B	-	B	B	B	B
MO010	92.3	93.5	91.8	92.5333	2	2	2	2	0.580033	0.750687	0.751576	0.694099	0.336003	0.430561	0.461378	0.409314	B	B	B	B	B	B	B	B	B	B	B	B	A	A	A	A	A	A	A	A	A	A	A	A	A	A	A	A	A	A	A	A	A
MO012	99.6	100	100	99.8667	3	3	3	3	0.840682	0.963159	0.917388	0.907076	0.530473	0.580049	0.594898	0.568473	B	B	B	B	B	B	-	B	B	B	B	A	A	A	A	-	A	-	B	B	B	B	B	B	B	B	B	B	-	B	B	A	A
MO015	97.5	96.3	95.8	96.5333	3	3	3	3	0.875157	0.795477	0.87918	0.849938	0.588957	0.531456	0.620122	0.580178	A	A	A	A	A	A	-	A	A	A	A	A	A	A	A	A	A	A	A	A	A	A	A	A	A	A	A	A	A	A	A	A	A
MO018	86.9	87.2	92.4	88.8333	2	2	2	2	0.540076	0.630831	0.656903	0.60927	0.391632	0.440447	0.43345	0.421843	B	B	B	-	B	B	B	B	B	B	A	A	A	A	A	A	A	A	A	A	A	A	A	A	-	A	A	A	A	A	A	A	A
MO021	99.7	96.9	97.5373	98.0458	3	3	3	3	0.845692	0.870227	0.873406	0.863108	0.508772	0.463357	0.518006	0.496712	-	B	-	A	A	B	-	A	A	A	-	A	A	-	B	-	B	-	A	A	B	B	B	B	B	B	B	B	-	A	-	A	A
MO024	98.4	100	100	99.4667	3	3	3	3	0.75506	0.909048	0.932219	0.865442	0.476489	0.488697	0.498816	0.488001	B	B	B	B	B	B	B	B	B	B	B	B	A	A	A	A	A	A	A	A	A	A	A	A	A	A	A	A	A	A	A	A	A
MO030	93.1	92.5	90.1	91.9	2	2	2	2	0.515577	0.59612	0.637656	0.583118	0.364016	0.420988	0.446793	0.410599	A	A	A	A	-	-	B	B	B	B	B	B	B	B	B	B	B	B	B	B	B	B	B	B	B	B	B	B	B	A	A	A	A
MO033	83.2	83.8	86.4661	84.4887	2	2	2	2	0.430136	0.390161	0.380547	0.400281	0.292003	0.270568	0.308454	0.290342	A	A	A	A	A	A	B	B	B	B	B	B	B	-	B	B	B	B	B	B	B	B	B	B	B	B	B	B	B	A	A	A	A
MO036	92.1	91.4	92.8	92.1	2	2	2	2	0.67078	0.513237	0.549241	0.577753	0.412443	0.37218	0.38433	0.389651	B	-	B	-	B	B	B	B	B	B	B	B	A	A	A	A	A	A	A	A	A	A	B	B	B	B	B	B	B	B	B	B	B
MO039	100	98.2	97.6	98.6	3	3	3	3	0.877293	0.870055	0.887857	0.878402	0.572068	0.469532	0.587672	0.543091	A	A	A	A	A	A	A	A	A	A	A	-	A	A	A	A	A	A	A	A	A	A	A	A	A	A	A	A	A	A	A	A	A
MO042	80.6	78.8	79.3	79.5667	1	1	1	1	0.460882	0.429637	0.41028	0.433599	0.400317	0.289109	0.339711	0.343046	-	B	B	-	B	B	-	B	B	B	-	B	B	-	B	-	A	-	A	A	A	A	A	A	A	A	A	A	-	B	B	B	B
MO045	97.3	98.6	100	98.6333	3	3	3	3	0.810252	0.860114	0.883005	0.851124	0.544451	0.487163	0.504624	0.512079	B	B	B	B	B	B	B	B	A	A	A	A	A	A	A	A	A	A	A	A	A	A	A	A	A	A	A	A	A	A	A	A	A
MO048	99.3	100	100	99.7667	3	3	3	3	0.815953	0.9097	0.884637	0.870097	0.568764	0.542254	0.600172	0.570397	B	B	B	B	B	B	B	-	-	B	B	B	-	B	A	A	A	A	A	A	A	A	B	B	B	B	A	B	B	B	B	B	B
MO051	100	100	100	100	3	3	3	3	0.795933	0.920385	0.909652	0.875323	0.466148	0.536072	0.541255	0.514491	A	A	A	A	A	A	A	-	-	A	A	A	B	B	B	B	B	B	B	-	B	B	B	B	B	B	B	B	B	B	B	B	B
MO054	100	100	100	100	3	3	3	3	0.847923	0.922365	0.925718	0.898669	0.548418	0.530728	0.555654	0.544933	B	B	B	B	B	B	B	B	B	B	B	B	B	B	B	B	B	B	B	B	B	B	B	B	B	B	B	B	B	B	B	B	B
MO058	88	99.2	91.2	92.8	2	2	2	2	0.600601	0.88074	0.591629	0.69099	0.424682	0.53247	0.438534	0.465229	B	B	B	B	B	B	B	B	B	B	B	B	-	B	A	A	A	A	B	-	-	B	A	B	-	B	B	B	-	B	B	B	B
MO060	99.2	98.8	100	99.3333	3	3	3	3	0.880378	0.890137	0.889444	0.886653	0.484841	0.510776	0.493432	0.49635	-	B	B	B	B	B	B	-	B	B	B	A	A	A	B	B	B	B	B	B	B	B	-	B	-	B	B	B	B	B	B	-	-
MO063	93.1	94.4	92.9	93.4667	2	2	2	2	0.655129	0.7409	0.703248	0.699759	0.440988	0.418521	0.414883	0.424797	A	A	A	A	A	A	A	A	A	-	A	A	A	A	A	A	A	A	A	A	A	-	A	A	A	A	A	A	A	A	A	A	A
MO067	100	97	100	99	3	3	3	3	0.847543	0.834959	0.867945	0.850149	0.57401	0.425865	0.524286	0.508054	B	B	B	B	B	B	B	A	B	B	B	B	B	B	A	A	A	A	A	A	A	-	A	A	A	B	B	-	B	B	B	A	A
MO068	100	100	100	100	3	3	3	3	0.844826	0.926366	0.951429	0.90754	0.500228	0.534054	0.534219	0.522834	B	B	B	-	B	B	B	B	B	A	B	B	B	B	A	A	A	B	B	-	B	B	-	B	-	B	B	B	B	B	B	B	-
MO071	92.6	94.9	91.7	93.0667	2	2	2	2	0.615013	0.670932	0.679074	0.655006	0.43662	0.472278	0.446875	0.451924	-	A	A	-	A	A	-	A	A	-	-	A	A	-	A	-	A	-	-	A	A	A	A	A	A	A	A	A	-	A	A	A	A
MO075	97	100	100	99	3	3	3	3	0.820602	0.938154	0.926893	0.895216	0.524497	0.530769	0.597669	0.550978	A	-	A	A	A	A	A	A	A	-	A	A	A	A	A	A	A	A	A	A	A	A	A	A	A	A	A	A	A	A	A	A	A
MO079	100	98.7	95.9787	98.2262	3	3	3	3	0.871278	0.920893	0.87577	0.889313	0.560577	0.513522	0.565249	0.546449	-	A	A	A	A	A	B	-	B	B	B	B	A	-	A	A	A	A	-	A	A	A	A	A	A	A	A	A	-	A	A	A	A
MO081	85.2	93.8	86.9	88.6333	2	2	2	2	0.435652	0.73038	0.488666	0.551566	0.332752	0.440882	0.364437	0.379357	-	B	-	-	A	B	B	A	-	A	-	A	A	A	A	A	A	-	-	B	-	-	A	-	A	A	B	B	B	B	B	B	-
MO085	83.8	91.9	100	91.9	3	2	3	2.66667	0.455861	0.524025	0.859759	0.613215	0.312139	0.431032	0.47154	0.404903	-	B	-	-	A	B	A	A	A	A	A	A	A	A	A	A	A	A	A	A	A	A	A	A	A	A	A	A	A	A	A	A	A
MO088	100	100	100	100	3	3	3	3	0.851462	0.924075	0.95106	0.908866	0.534847	0.540524	0.537384	0.537585	A	A	A	-	A	A	-	A	A	-	A	A	A	A	A	A	A	A	A	A	A	A	A	A	A	A	A	A	-	B	B	B	B
MO090	100	100	100	100	3	3	3	3	0.849944	0.941876	0.899742	0.897187	0.54859	0.560586	0.612546	0.573907	-	B	B	-	B	-	-	B	B	B	-	B	-	-	A	A	A	A	A	A	A	A	A	A	A	A	A	A	A	A	A	A	A
MO097	97.9	100	100	99.3	3	3	3	3	0.860149	0.921105	0.900945	0.894066	0.576488	0.502002	0.542278	0.540256	A	A	A	-	A	A	A	A	A	A	A	A	A	A	A	A	A	A	A	A	A	A	A	A	A	A	A	A	A	A	A	A	A
MO099	96.7	99.2	100	98.6333	3	3	3	3	0.735937	0.890089	0.925279	0.850435	0.516798	0.537524	0.599762	0.551362	B	B	B	-	B	B	B	-	B	-	B	B	-	B	B	B	B	B	-	B	-	-	B	B	B	B	B	B	B	B	B	B	B
MO101	100	98.2	97.9	98.7	3	3	3	3	0.850152	0.870443	0.864253	0.861616	0.560193	0.461373	0.507108	0.509558	A	A	A	-	A	A	A	A	A	A	A	-	A	A	A	A	A	A	A	A	A	A	A	A	A	A	B	B	B	B	B	B	B
MO105	100	100	100	100	3	3	3	3	0.851674	0.960943	0.901774	0.904797	0.508863	0.538579	0.609039	0.55216	A	A	A	-	B	A	A	-	A	A	A	A	A	A	A	A	A	A	-	A	-	-	A	A	A	A	A	A	A	A	A	A	A
MO106	95.1	97.7	96.507	96.4357	3	3	3	3	0.570271	0.860745	0.829564	0.753527	0.390808	0.500333	0.484666	0.458602	A	A	A	-	B	A	A	A	A	A	A	A	A	A	A	A	A	A	A	A	A	A	A	A	A	A	A	A	A	A	A	A	A
MO111	99.4	100	100	99.8	3	3	3	3	0.865063	0.934398	0.909065	0.902842	0.454836	0.58092	0.559018	0.531591	-	B	B	-	B	B	B	B	B	B	B	B	B	B	B	B	B	B	B	B	B	B	B	B	B	B	B	B	B	B	B	B	B
MO114	94.4	93.7	93.7	93.9333	2	2	2	2	0.470107	0.751851	0.630397	0.617451	0.44433	0.431074	0.485299	0.453568	A	A	A	-	A	A	A	-	A	A	A	A	A	A	A	A	A	A	-	A	A	A	A	A	A	A	A	A	-	-	A	-	B
MO118	89.5	92.9	90.5	90.9667	2	2	2	2	0.525133	0.565127	0.532383	0.540881	0.372686	0.378494	0.432497	0.394559	B	B	B	-	B	B	-	B	B	B	-	A	A	A	A	-	A	-	A	A	A	A	A	A	A	A	A	A	-	A	A	A	A
MO121	95.9	100	100	98.6333	3	3	3	3	0.775284	0.912268	0.936301	0.874618	0.624535	0.538605	0.630709	0.59795	-	B	B	-	B	B	B	-	-	-	B	A	-	B	B	B	B	B	-	-	-	-	B	B	B	B	B	B	B	A	-	A	-
MO123	100	100	100	100	3	3	3	3	0.930051	0.965102	0.908526	0.93456	0.620746	0.540517	0.595816	0.585693	A	A	A	-	A	A	-	A	A	B	-	B	A	A	A	-	A	-	A	A	A	-	A	A	A	A	A	A	-	A	A	A	A
MO126	100	100	100	100	3	3	3	3	0.941563	0.91531	0.941457	0.932777	0.604543	0.503188	0.554537	0.554089	A	A	A	-	A	B	B	-	-	B	B	B	-	B	B	B	B	B	-	B	-	-	B	B	B	B	B	B	B	A	-	A	A
MO129	77.9	82.5	80.6	80.3333	1	1	1	1	0.380189	0.390071	0.325008	0.365089	0.30412	0.280132	0.300617	0.294956	A	A	A	-	A	A	-	-	A	A	-	A	-	A	A	-	A	-	-	A	A	-	B	B	B	B	A	A	-	A	-	A	B
MO132	100	93	95.2	96.0667	3	3	3	3	0.870239	0.683391	0.781036	0.778222	0.552086	0.432688	0.478075	0.487616	A	A	A	-	A	B	B	-	-	B	B	-	-	B	B	B	B	B	-	-	-	-	B	B	B	B	B	B	B	B	-	B	B
MO134	100	100	100	100	3	3	3	3	0.854099	0.945647	0.93965	0.913132	0.488195	0.522726	0.582105	0.531009	-	B	B	-	-	B	-	-	B	-	-	-	B	A	A	-	-	-	B	-	B	-	A	A	A	A	-	-	-	A	A	A	-
MO138	100	95	94.9569	96.6523	3	3	3	3	0.937032	0.850822	0.898134	0.895329	0.580418	0.510435	0.548755	0.546536	B	A	B	-	-	B	B	B	B	B	B	B	B	B	B	B	B	B	B	B	B	B	B	B	B	B	B	B	B	B	B	B	B
MO141	97.6	95	100	97.5333	3	3	3	3	0.845835	0.885875	0.875855	0.869188	0.576244	0.529149	0.541689	0.549028	B	B	B	-	B	B	B	B	B	B	B	B	B	B	B	B	B	B	B	B	B	B	B	B	B	B	B	A	A	A	A	B	B
MO146	100	100	100	100	3	3	3	3	0.849802	0.913129	0.897125	0.886685	0.552458	0.540127	0.564335	0.552307	A	A	A	-	A	A	A	A	A	A	-	B	A	A	A	A	A	A	A	A	A	A	A	A	A	A	A	A	A	A	A	A	A
MO147	100	99.3	100	99.7667	3	3	3	3	0.845948	0.936634	0.953347	0.911976	0.528086	0.528019	0.530737	0.528948	-	B	B	-	B	B	-	B	B	-	-	B	B	-	B	-	-	-	B	B	B	B	B	B	B	B	B	B	-	B	B	B	-
MO150	91.9	86.9	89.9678	89.5893	3	3	2	2.66667	0.560107	0.530943	0.558621	0.54989	0.384571	0.360303	0.419493	0.388122	-	B	B	-	B	-	-	A	A	-	-	A	A	-	A	-	-	-	A	A	-	A	A	A	A	A	A	A	-	A	A	A	-
MO153	82.6	84.1	83.2	83.3	1	2	1	1.33333	0.36552	0.453336	0.387917	0.402257	0.280541	0.341893	0.301607	0.308014	A	A	-	-	B	B	B	B	B	B	B	B	B	B	-	B	B	B	B	B	B	B	B	B	B	B	B	B	B	B	B	B	B
MO157	100	100	100	100	3	3	3	3	0.865564	0.921544	0.882747	0.889952	0.530973	0.593233	0.609296	0.577834	B	B	B	-	B	B	B	B	B	B	A	A	A	A	A	A	A	A	A	A	A	A	A	A	A	A	A	A	A	A	A	A	A
MO160	98.3	92.5	92.1	94.3	2	2	2	2	0.725577	0.571966	0.652612	0.650052	0.486845	0.385996	0.485575	0.452805	-	A	A	-	A	A	A	A	A	-	B	B	B	B	B	B	B	B	B	B	B	B	B	B	B	B	B	B	B	-	-	-	-
MO162	97.3	93.1	97.1981	95.866	2	2	2	2	0.875766	0.70072	0.882216	0.819567	0.584581	0.430847	0.579298	0.531576	A	A	A	-	A	A	A	A	A	A	A	A	A	A	A	A	A	A	A	A	A	A	A	A	A	A	A	A	A	B	B	B	B
MO165	90.2	95.3	96.3	93.9333	2	2	3	2.33333	0.675701	0.724366	0.778268	0.726112	0.556118	0.602447	0.566741	0.575102	A	B	A	-	A	A	A	A	B	B	B	B	B	B	B	B	B	B	B	B	B	B	B	B	B	B	B	B	B	B	B	B	B
MO168	98.2	99.7	100	99.3	3	3	3	3	0.840656	0.937941	0.92699	0.901862	0.549219	0.529238	0.614497	0.564318	B	B	B	-	B	B	-	B	B	B	B	B	B	B	B	B	B	B	B	B	B	B	B	B	B	B	B	B	B	B	B	B	B
MO171	100	100	100	100	2	3	3	2.66667	0.890121	0.960489	0.952415	0.934342	0.490277	0.537794	0.535053	0.521042	B	B	B	-	B	B	A	A	A	A	A	A	A	A	A	A	A	A	A	A	A	A	A	A	A	A	A	A	A	A	A	A	A
MO172	88.8	100	89.3	92.7	1	1	1	1	0.440877	0.895886	0.517252	0.618005	0.356451	0.490256	0.455316	0.434008	B	B	B	-	B	B	B	B	B	B	B	A	A	A	A	A	A	B	B	B	B	B	B	B	B	B	B	B	B	B	B	B	B
MO177	100	99.4	100	99.8	3	3	3	3	0.910417	0.930825	0.931589	0.924277	0.580598	0.523425	0.59263	0.565551	-	A	A	-	-	B	B	B	B	B	B	B	B	B	B	B	B	B	B	B	B	B	B	B	B	B	B	B	B	B	B	B	B
MO180	99.7	100	93.7417	97.8139	3	3	3	3	0.865057	0.906695	0.838584	0.870112	0.536542	0.533588	0.549129	0.539753	A	A	A	-	A	A	A	A	A	A	A	A	A	A	A	A	A	A	A	A	A	A	B	B	B	B	A	A	A	A	A	A	A
MO183	100	100	100	100	3	3	3	3	0.920729	0.929949	0.930404	0.927027	0.59202	0.56028	0.610783	0.587694	B	B	B	-	B	B	B	B	B	B	B	B	B	B	B	B	B	B	B	B	B	B	B	B	B	B	B	B	B	B	B	A	A
MO187	94.2	95	91.2361	93.4787	2	3	2	2.33333	0.645643	0.677159	0.576872	0.633225	0.464828	0.4288	0.488011	0.460546	-	A	A	-	A	A	-	A	A	A	-	A	A	-	A	-	A	-	B	B	B	B	B	B	B	B	B	B	-	B	B	B	B
MO189	82.1	84.7	83.2	83.3333	1	2	1	1.33333	0.475897	0.497552	0.441233	0.471561	0.380052	0.361698	0.340286	0.360679	A	A	A	-	A	A	-	-	A	A	A	A	A	A	B	B	B	B	B	B	B	B	B	B	B	B	B	B	B	B	B	B	B
MO192	83.4	77.1	79.2	79.9	1	1	1	1	0.4456	0.354014	0.421901	0.407172	0.344435	0.280772	0.394682	0.339963	A	A	A	-	A	A	-	A	A	-	A	A	A	A	A	-	A	-	A	A	A	B	B	B	B	B	B	B	-	B	B	B	B
MO195	82.2	77.4	81.7	80.4333	1	1	1	1	0.490919	0.421597	0.359767	0.424094	0.360779	0.314344	0.330161	0.335095	A	A	A	-	A	-	-	-	A	-	A	A	B	B	B	B	B	B	B	B	B	-	B	B	B	B	B	B	B	B	B	B	B
MO199	90	87.4	90.8693	89.4231	2	2	2	2	0.680455	0.670873	0.546127	0.632485	0.460136	0.38325	0.46641	0.436598	B	B	B	-	B	B	B	B	B	B	A	B	A	A	B	B	B	B	B	B	B	B	B	B	B	B	B	B	B	B	B	B	B
MO201	91.3	87	90.0642	89.4547	2	2	2	2	0.530415	0.680478	0.521993	0.577629	0.370132	0.498506	0.492542	0.453727	B	B	B	-	B	B	B	B	B	B	B	A	A	A	A	A	A	A	A	A	A	A	A	A	A	A	A	A	A	A	A	A	A
MO205	100	97.7	95.4	97.7	3	3	3	3	0.925838	0.85199	0.864657	0.880829	0.543446	0.468234	0.528375	0.513352	-	B	-	-	A	B	-	A	-	A	-	-	A	-	A	-	A	-	-	B	-	-	A	-	-	A	-	A	-	A	A	A	A
MO209	96.1	98.9	100	98.3333	3	3	3	3	0.715568	0.900351	0.90232	0.839413	0.532044	0.486969	0.589308	0.536107	B	B	-	-	B	B	B	-	B	B	B	B	B	B	-	B	B	B	B	B	B	B	B	B	B	B	A	A	A	A	A	A	A
MO214	87.4	87.8	77.7	84.3	1	2	1	1.33333	0.375677	0.590865	0.503945	0.490162	0.360783	0.37482	0.409301	0.381635	A	A	A	-	A	A	A	A	A	-	A	A	A	A	B	B	-	B	B	B	B	B	B	B	B	B	B	B	B	B	B	B	-
MO216	84.5	83.3	86.9	84.9	2	1	2	1.66667	0.445781	0.46911	0.40798	0.440957	0.29601	0.354169	0.346182	0.33212	B	B	B	-	B	B	B	B	B	B	B	B	B	B	B	B	B	B	B	B	-	B	B	B	B	B	B	B	B	B	B	A	A
MO219	99.3	97	97.4	97.9	3	3	3	3	0.865835	0.852116	0.846929	0.85496	0.584898	0.488359	0.538695	0.537317	B	B	B	-	B	B	B	B	B	B	B	B	B	B	B	B	B	B	B	B	B	B	B	B	B	B	B	B	B	B	B	B	B
MO222	86.4	85.9	86.3	86.2	2	2	1	1.66667	0.610564	0.62642	0.447869	0.561618	0.416182	0.4237	0.372981	0.404288	A	A	A	-	A	A	A	A	A	-	A	A	A	A	B	B	B	B	B	B	B	B	B	B	B	B	B	B	B	B	B	B	B
MO224	89.8	84.3	94.422	89.5073	2	2	2	2	0.570536	0.430426	0.796155	0.599039	0.410694	0.320191	0.567874	0.43292	-	A	A	-	-	A	A	A	A	A	B	B	B	B	B	B	B	B	B	B	B	B	B	B	B	B	B	B	B	B	B	B	B
MO228	80.1	78.2	77.3	78.5333	1	1	1	1	0.50028	0.405077	0.49212	0.465826	0.392767	0.34246	0.358335	0.364521	A	A	A	-	A	A	A	A	A	A	A	-	A	A	A	A	A	A	A	A	A	-	B	B	B	B	B	A	A	A	A	A	A
MO229	93.8	92	92.2116	92.6705	2	2	2	2	0.670061	0.690456	0.699697	0.686738	0.52878	0.491309	0.559553	0.526547	-	A	A	-	B	B	B	B	B	B	B	B	B	B	B	B	B	B	B	B	A	A	A	A	A	A	A	A	A	A	A	A	A
MO233	70.3	74.6	78.3	74.4	1	1	1	1	0.405473	0.421371	0.465163	0.430669	0.31652	0.336427	0.383342	0.345429	-	A	A	-	B	B	B	B	B	B	B	B	B	B	B	B	B	B	B	B	B	B	B	B	B	B	B	B	B	B	B	B	B
MO236	90.8	93.5	91.431	91.9103	2	2	2	2	0.71045	0.78046	0.576578	0.689162	0.608514	0.471678	0.388314	0.489502	-	-	-	-	A	A	A	A	A	-	A	A	B	B	B	B	A	B	B	B	B	B	-	B	B	B	B	B	B	B	B	B	B
MO241	99.4	97.9	98.8606	98.7202	3	3	3	3	0.820013	0.835982	0.890293	0.848763	0.530872	0.569792	0.613075	0.571246	A	A	A	-	A	A	A	A	A	-	A	A	A	A	A	A	A	-	A	A	A	A	A	A	A	A	A	A	A	A	A	A	A
MO248	97.5	98.4	96.7	97.5333	3	3	3	3	0.830682	0.820555	0.859749	0.836995	0.536594	0.482274	0.549833	0.5229	A	A	A	-	A	A	A	A	A	A	B	B	B	B	B	B	A	A	A	A	A	A	A	A	A	A	A	A	A	A	A	A	A
MO250	96.8	98.4	95.2038	96.8013	3	3	3	3	0.750473	0.860595	0.874616	0.828561	0.480678	0.47864	0.518769	0.492696	A	A	A	-	B	B	B	A	A	B	A	A	A	A	A	A	A	-	B	B	B	B	A	A	A	A	A	A	A	A	A	B	B
MO253	86.2	91.3	92.5	90	2	2	2	2	0.565851	0.492628	0.656742	0.57174	0.419929	0.359284	0.414352	0.397855	A	A	A	-	A	A	-	A	B	B	-	B	B	-	B	-	B	-	B	B	B	B	B	B	B	B	B	B	-	B	B	B	B
MO255	95.1	97.9	96.9	96.6333	2	3	2	2.33333	0.605982	0.856641	0.848917	0.770513	0.352801	0.434231	0.415494	0.400842	A	A	A	-	A	A	-	A	A	A	-	B	B	-	B	-	B	-	B	B	B	B	B	B	B	B	B	B	-	B	B	B	B
MO262	95.8	92.3	89.4	92.5	2	2	2	2	0.630231	0.547527	0.570302	0.582686	0.344061	0.385933	0.409134	0.379709	B	B	B	A	A	A	A	-	A	A	A	A	A	-	A	A	A	A	A	A	A	-	A	A	A	A	A	A	A	A	A	A	A
MO264	98.8	95	100	97.9333	3	3	3	3	0.835609	0.854757	0.872009	0.854125	0.518101	0.387046	0.481462	0.462203	A	A	A	A	A	A	B	B	B	B	B	B	B	B	B	B	A	B	B	B	B	-	B	B	B	B	B	B	B	B	B	B	B
MO267	81	78.3	80.3263	79.8754	1	1	1	1	0.410747	0.433245	0.353405	0.399132	0.32868	0.3245	0.368999	0.340726	A	A	A	A	A	A	A	A	A	A	A	A	A	A	B	B	B	B	B	B	B	B	B	B	B	B	B	B	B	B	B	B	B
MO270	99.4	93.4	96.9	96.5667	3	3	3	3	0.835839	0.760763	0.851986	0.816196	0.504763	0.466004	0.497326	0.489365	B	B	B	-	B	B	B	B	B	B	B	B	B	B	B	B	B	B	B	B	B	B	B	B	B	B	B	B	B	B	B	A	A
MO275	81	78.3	86.3	81.8667	2	1	2	1.66667	0.620564	0.455984	0.639921	0.572156	0.420986	0.302278	0.410358	0.377874	B	B	B	B	B	B	B	B	B	B	B	B	B	B	B	B	-	B	B	B	B	B	B	B	B	B	B	B	B	B	B	B	B
MO276	81.1	78.5	79.6	79.7333	1	1	1	1	0.41556	0.404298	0.432009	0.417289	0.324003	0.304824	0.328659	0.319162	A	A	A	A	A	A	A	A	A	A	A	A	A	A	A	A	-	A	A	A	A	A	A	A	A	A	A	A	A	A	A	A	A
MO280	96.8	87	91.8473	91.8824	3	3	3	3	0.775106	0.730924	0.73162	0.745883	0.424812	0.535035	0.427967	0.462605	A	A	A	-	-	A	A	A	A	A	B	A	B	B	B	B	B	B	B	B	B	B	B	B	B	B	B	B	B	B	B	B	B
MO282	99.5	99	100	99.5	3	3	3	3	0.860163	0.870937	0.894376	0.875159	0.570989	0.540773	0.626981	0.579581	A	A	A	-	A	A	B	B	B	B	A	B	B	B	B	B	B	B	B	B	B	B	B	B	B	B	B	B	B	-	B	-	-
MO284	97.5	99.2	100	98.9	3	3	3	3	0.880524	0.920433	0.940432	0.913796	0.528404	0.538848	0.535951	0.534401	B	B	B	B	B	B	B	B	B	B	A	B	B	B	B	B	B	B	B	B	B	B	B	B	B	B	B	B	B	B	B	B	B
MO288	73.7	79.2	80.3	77.7333	1	1	1	1	0.355961	0.370513	0.383355	0.369943	0.27247	0.290966	0.349617	0.304351	A	A	A	A	A	A	A	A	A	A	B	B	B	B	B	B	B	B	B	B	B	B	B	B	A	B	B	B	B	A	A	A	A
MO289	97.3	95.8	100	97.7	3	3	3	3	0.865567	0.86023	0.879043	0.86828	0.576763	0.520714	0.572238	0.556572	A	A	A	-	A	A	B	A	B	B	B	B	B	B	B	B	B	B	B	B	B	B	B	B	B	B	B	B	B	B	B	B	B
MO295	88.7	95.3	100	94.6667	3	3	3	3	0.525952	0.855336	0.858219	0.746502	0.348904	0.540715	0.455477	0.448365	B	B	B	-	-	B	B	B	B	B	B	B	B	B	B	B	B	B	B	B	B	B	B	A	A	A	A	A	A	B	B	B	B
MO297	96.9	94.3	94.8988	95.3662	3	3	3	3	0.760569	0.687307	0.777654	0.741844	0.540885	0.406112	0.462994	0.469997	B	B	B	B	B	B	B	B	B	B	B	B	B	B	B	B	B	B	B	B	B	B	B	B	B	B	B	B	B	B	B	B	B
MO300	99.7	98.4	100	99.3667	3	3	3	3	0.86514	0.84003	0.869272	0.858147	0.632328	0.495065	0.623948	0.58378	A	A	A	-	A	A	A	A	A	A	A	A	B	B	B	B	B	B	B	B	B	B	A	A	A	A	A	A	A	A	A	A	A
[truncated: 1,924 more columns]
