# Supplementary material for: QTL mapping of seedling tolerance to exposure to low temperature in the maize IBM RIL population
Source: PLoS One. 2021 Jul 9;16(7):e0254437. doi: 10.1371/journal.pone.0254437 (PMC8270210; doi:10.1371/journal.pone.0254437)
Supplement: S2 Table — The values in the upper right portion of the table show correlation coefficients. All correlations were statistically significant (p<0.001), designated by *** in the lower left part of the table. (XLSX) [file pone.0254437.s002.xlsx]

## Sheet: Table S2
	Proportion of green tissue	Visual scoring of stress tolerance	Absorbance at 663nm	Absorbance at 645 nm
Proportion of green tissue		0.867736	0.914377	0.820173
Visual scoring of stress tolerance	***		0.859322	0.749579
Absorbance at 663nm	***	***		0.878597
Absorbance at 645 nm	***	***	***
S2 Table. Correlation between four measurements of leaf color in response to low temperature exposure. The values in the upper right portion of the table show correlation coefficients. All correlations were statistically significant (p<0.001), designated by *** in the lower left part of the table.
