# Supplementary material for: QTL mapping of seedling tolerance to exposure to low temperature in the maize IBM RIL population
Source: PLoS One. 2021 Jul 9;16(7):e0254437. doi: 10.1371/journal.pone.0254437 (PMC8270210; doi:10.1371/journal.pone.0254437)
Supplement: S3 Table — aGenes differentially expressed between normal and low temperature conditions (fold change of at least 2) as determined using a data set from [27]. (XLSX) [file pone.0254437.s003.xlsx]

## Sheet: Table S3
S3 Table. The location and potential function of potential candidate genes for cold QTL
QTL	Gene	Chromosome	Location	Expression in B73 colda	Expression in Mo17 colda	Predicted function
QTL - 1	GRMZM2G003506	chr01	24674837	Up	No	Auxin-responsive family membrane protein
	GRMZM2G331652	chr01	24734481	Down	Up	Aminotransferase-like plant mobile domain family protein
	GRMZM2G331638	chr01	24742645	Down	No	Auxin-responsive family protein
	GRMZM2G155242	chr01	25284139	No	Down	inositol-3-phosphate synthase putative
	GRMZM2G070442	chr01	25376411	Up	Up	DUF966 domain containing protein
	GRMZM2G107774	chr01	25393812	No	Down	Remorin family protein
	GRMZM2G015804	chr01	25704471	Up	Up	beta glucosidase
	GRMZM2G103079	chr01	25820684	Up	No	dentin sialophosphoprotein-related
	GRMZM2G395121	chr01	25876003	No	Up	RING/FYVE/PHD zinc finger superfamily protein
	GRMZM2G094444	chr01	25884387	No	Up	mitochondrial carrier protein putative
	GRMZM2G098714	chr01	26326640	No	Up	Putative single-stranded DNA binding complex
	GRMZM2G173067	chr01	26434316	Up	No	golgi nucleotide sugar transporter
	GRMZM2G178894	chr01	26911781	Up	Up	zinc finger protein
	GRMZM2G163043	chr01	27070662	No	Up	Pentatricopeptide repeat (PPR-like) superfamily protein
QTL-2	GRMZM2G028736	chr05	185655742	Down	Down	ammonium transporter
	GRMZM2G332843	chr05	185666542	Up	Up	pentatricopeptide domain containing protein
	GRMZM2G075255	chr05	185693375	Up	Up	WAX2 putative, response to stress
	GRMZM2G095382	chr05	186237532	No	Up	DUF640 domain containing protein
	GRMZM2G014560	chr05	186281612	No	Up	WAK receptor-like protein kinase
	GRMZM2G096753	chr05	186505821	Up	No	protein kinase
	GRMZM2G170692	chr05	186795550	No	Up	phenylalanine ammonia-lyase
	GRMZM2G153488	chr05	186963664	No	Up	Defensin-like DEFL family
	GRMZM2G153359	chr05	186967969	Up	Down	gibberellin 2-beta-dioxygenase
	GRMZM2G153263	chr05	187015474	Down	No	Protein of unknown function
	GRMZM2G098474	chr05	187200002	No	Up	abiotic response regulator
	GRMZM2G165290	chr05	187468987	No	Up	membrane-associated salt-inducible protein
	GRMZM2G175177	chr05	187660706	No	Up	Putative single-stranded DNA binding complex
	GRMZM2G159904	chr05	187808501	Up	No	Protein phosphatase 2C family
	GRMZM5G841914	chr05	188189955	No	Up	Expressed protein
	GRMZM2G178603	chr05	188455199	Down	No	TCP family transcription factor
	GRMZM2G178509	chr05	188472415	No	Down	Unknown function
	GRMZM2G178497	chr05	188489990	Down	No	Expressed protein
	GRMZM2G139837	chr05	188652647	No	Up	spliceosome protein
aGenes differentially expressed between normal and low temperature conditions (fold change of at least 2) as determined using a data set from (Waters et al., 2017)
